# Supplementary material for: The efficacy and safety of tislelizumab combined with weekly nab-paclitaxel, carboplatin, and cetuximab as first-line treatment for recurrent or metastatic head and neck squamous cell carcinoma: a real-world study
Source: Front Immunol. 2026 Jan 9;16:1708410. doi: 10.3389/fimmu.2025.1708410 (PMC12827551; doi:10.3389/fimmu.2025.1708410)
Supplement: Supplementary file 1 [file DataSheet1.xlsx]

## Sheet: Sheet1
Patient's number	Gender	Age	Location	Pathology number	PD-L1	EGFR	P16	Time of start treatment	Plan	Efficacy	Abnormal glucose tolerance	Pneumonia	Abnormal liver function	Hyperthyroidism	Hypothyroidism	Neutropenia	Anemia	Thrombocytopenia	Rash	Height	Weight	2Height	2Weight	WBC	NE	LYM	MONO	EO	BA	HB	PLT	2WBC	2NE	2LYM	2MOMO	2EO	2BA	2HB	2PLT	UR	CR	GFR	TP	ALB	GLB	2UR	2CR	2GFR	2TP
455938	Male	49	Right tongue	2475041	0	1	0	2024-08-01	1	PR					2	2	1	0	1	174	55	174	51	7.9	4.3	1.01	0.5	0.21	0.03	121	180	4.6	1.6	0.64	0.2	0.1	0.04	107	305	4.83	70	110.8	65.4	32.2	33.2	4.53	60	132	69.8
620111	Male	50	Left tongue		Unknown	Unknown	Unknown	2024-09-01	1	PR						3	1	0	1	168	62	168	62	5.79	3.77	1.4	0.44	0.15	0.03	139	230	4.08	2.48	1.18	0.3	0.09	0.03	124	163	5.03	79	95.5	74	46.8	27.2	5.38	81	93.5	70.8
728791	Male	29	Left tongue	FN220241755	5	1	0	2024-06-01	1	SD				1	2	1	1	0	0	173	91	173	92	9.36	7.22	1	0.9	0.19	0.05	114	453	6.05	3.61	1.56	0.54	0.24	0.1	126	286	3.87	66	130.2	81.6	43.6	38	3.25	59	148.4	73
552870	Male	28	Right tongue	2039876	0	1	0	2021-05-01	1	PR			1			4	2	2	0	158	48	158	46	7.84	3.55	0.66	0.55	0.1	0.02	92	141	5.12	4.25	1.11	0.54	0.04	0.02	79	219	4.37	90	87.1	64.4	41.8	22.6	3.19	52	138	74.5
671023	Male	39	Left tongue	2311025	5	1	0	2023-10-01	1	PR		1			1	2	1	3	2	164	50	164	46	5.59	4.57	0.47	0.51	0.02	0.02	133	237	6.88	6.46	0.17	0.23	0.01	0.01	128	215	6.74	72	111.7	74.3	42.2	32.1	1.74	49	130.8	59.9
631967	Male	55	Right palate	2425781	0	1	0	2024-04-01	1	SD					1	3	1	1	1	172	80	172	80	10.45	10.05	0.99	0.42	0.12	0.03	135	85	5.53	3.78	1.27	0.22	0.18	0.08	130	125	7.55	93	77.9	65.3	44	21.3	5.48	80	92.6	67.3
694463	Male	73	Left buccal mucosa	2348318	20	1	0	2023-09-01	1	CR						0	1	0	2	165	47	165	50	7.67	3.3	1.37	0.79	0.08	0.05	93	320	5.37	3.88	1.06	0.35	0.05	0.03	134	226	4.58	63	114.7	72	29.2	42.8	4.02	54	137.8	74.7
680978	Female	80	Right tongue	2326916	0	1	0	2023-06-01	1	PR						4	2	3	1	157	48	157	44	10.54	5.59	3.93	0.68	0.29	0.05	113	430	3.09	0.83	1.79	0.44	0.01	0.02	93	176	5.58	82	61.6	72	39.1	32.9	6.11	113	42.8	65.9
661586	Male	46	Left gingiva	2274297	0	1	0	2023-11-01	1	PR			1			1	1	0	1	175	82.5	175	78	5.56	3.39	0.98	0.79	0.37	0.03	142	200	5.4	2.75	1.4	0.73	0.29	0.03	120	331	5.12	76	101.8	64.8	38.9	25.9	3.1	73	106.2	73.9
670824	Female	49	Parotid gland	2309789	40	1	0	2023-11-01	1	PR			1		2	2	1	0	2	156	57	156	59	3.92	2.91	0.67	0.26	0.07	0.01	123	160	5.51	3.63	1.18	0.45	0.23	0.02	134	228	3.66	47	130.7	73.4	46.1	27.3	3.6	50	121.1	74.6
455937	Male	49	Right tongue	2475032	0	1	0	2023-11-01	1	PR			1		1	0	1	0	1	174	55	174	53	10.71	10.03	0.5	0.07	0.08	0.03	120	300	7.72	6.74	0.64	0.2	0.1	0.04	107	305	5.35	70	109.5	73	35.4	37.6	4.14	52	119	78.2
011668	Female	86	Right gingiva	2461696	10	1	0	2024-09-01	1	PR						0	0	0	0	155	54	155	50	7.61	3.46	3.57	0.32	0.21	0.05	126	239	10.73	6.62	2.61	0.54	0.92	0.04	121	257	6.95	61	85.7	66.4	39.1	27.3	5.28	51	86	71.3
636252	Male	53	Right gingiva	2234680	5	1	0	2023-07-01	1	SD						4	1	0	1	162	53	162	55	4.34	3.29	0.61	0.35	0.07	0.02	112	247	4.12	3.32	0.44	0.24	0.09	0.03	123	302	7.64	57	137.3	64.4	39.5	24.9	8.48	61	127	75.8
612354	Female	82	Left buccal mucosa		Unknown	0	0	2022-01-01	1	PR						0	1	0	1	155	48	155	45	7.31	2.6	1.22	0.53	0.54	0.05	123	349	5.62	3.65	1.51	0.51	0.52	0.04	124	313	6.21	48	87.7	76.3	40.4	35.9	4.89	53	84.9	68.2
440804	Male	45	Left tongue	2240214	10	1	0	2023-04-01	1	PR						1	2	0	2	160	50	160	50	3.17	1.47	1.11	0.43	0.11	0.05	80	275	3.94	1.85	1.52	0.41	0.11	0.05	86	353	4.73	71	107.7	69.7	33.2	36.5	3.48	73	106.3	73.1
603655	Male	54	Right tongue	2160709	0	1	0	2023-11-01	1	PR						0	0	0	1	165	58	165	58	8.6	4.03	0.95	0.51	0.14	0.03	107	160	6.94	3.74	1.9	0.77	0.46	0.07	106	232	4.25	66	115.3	73.8	38.8	35	5.48	70	108	69.4
680979	Female	80	Right tongue	2326963	0	1	0	2023-07-01	1	PR						4	2	4	1	157	48	157	44	10.54	5.59	3.93	0.68	0.29	0.05	113	380	3.09	0.83	1.79	0.44	0.01	0.02	93	176	5.58	82	61.6	72	39.1	32.9	6.5	94	49.4	75.6
613788	Female	61	Right gingiva	2442582	5	1	1	2023-07-01	1	PR						1	1	0	1	150	48	150	46	6.81	3.52	0.75	0.03	0	0.01	144	163	5.22	2.97	1.67	0.47	0.09	0.02	129	251	5.54	68	83.4	61.4	40.1	21.3	6.13	64	89.8	64
555128	Male	57	Cavity		0	1	0	2020-11-20	1	SD			1		1	3	1	1	1	170	50	170	50	3.5	2.46	0.65	0.29	0.08	0.02	125	280	1.6	0.79	0.63	0.13	0.04	0.01	106	80	4.52	50	149.6	68.1	39.7	28.4	2.12	47	117.3	74.9
554055	Male	66	Mouth floor	2041525	0	1	0	2023-03-20	1	SD						1	1	0	1	160	47	160	46	6.84	5.82	1.93	0.41	0.12	0.03	140	376	6.36	4.11	1.81	0.41	0.02	0.01	125	328	4.17	62	110.9	75.4	41.6	33.8	4.86	58	119.7	74.1
716448	Male	77	Tongue root		Unknown	1	1	2023-12-01	1	PR			3			3	1	0	0	169	54	170	55	7.98	5.14	1.58	0.68	0.55	0.03	110	391	5.48	3.11	1.56	0.46	0.32	0.03	112	283	4.65	65	109.5	62.3	35.4	26.9	6.22	61	117.3	67.1
660963	Male	34	Right tongue	2382159	30	1	0	2023-12-01	1	CR			1		2	3	1	0	3	181	68	181	70	4.05	3.13	0.52	0.18	0.19	0.03	131	120	4.81	3.24	1.17	0.21	0.16	0.03	132	204	4.14	75	109.9	69.4	40.2	29.2	3.46	94	90.8	79.3
699328	Female	44	Left tongue	2356109	20	0	1	2023-08-01	1	PR						4	1	0	1	158	45	158	43	8.01	5.52	1.87	0.56	0.04	0.02	129	330	4.19	2.73	1.13	0.29	0.02	0.02	102	148	6.3	61	98.4	73.5	39.4	34.1	4.75	47	115.4	80.2
576421	Male	48	Left buccal mucosa	2123370	0	1	0	2022-01-01	1	CR					1	0	0	0	1	160	58	160	60	5.55	3.99	1.02	0.36	0.13	0.05	142	216	6.01	3.23	2.22	0.35	0.16	0.05	145	139	4.18	80	90.2	65.4	38.4	27	5.92	88	80.6	66.1
580447	Male	40	Right gingiva	2208915	30	1	1	2022-05-01	1	PR						2	1	0	0	168	59	168	62	3.51	2.39	0.62	0.3	0.18	0.02	100	100	2.43	1.3	0.71	0.37	0.04	0.01	111	180	3.63	84	99.7	69.5	37.2	32.3	3.26	78	107.3	81.9
733914	Male	60	Left tongue	2426271	15	0	0	2024-05-01	1	PR						2	1	0	0	170	62	170	55	7.57	4.81	1.8	0.55	0.38	0.03	139	199	5.47	2.31	1.75	0.76	0.56	0.09	101	287	8.01	97	73	64.4	36	28.4	7.56	68	108.6	59.6
560664	Female	52	Right gingiva	2268205	0	1	0	2023-07-01	1	PR						4	2	0	0	158	37	158	36	4.52	3.3	0.85	0.3	0.05	0.02	100	212	2.55	1.28	1.02	0.19	0.04	0.02	75	241	2.84	55	106.4	63.3	37.6	25.7	7.31	75	74.6	68.4
714209	Male	55	Right gingiva	2456671	10	1	1	2024-08-01	1	PR						3	0	0	1	167	67	167	65	4.63	2.5	0.56	0.5	0.05	0.02	140	144	3.46	2.54	0.48	0.33	0.09	0.02	125	142	6.03	103	69.1	70.6	40.5	30.1	5.42	89	83.7	84.5
658513	Male	65	Right buccal mucosa	2345366	10	1	0	2023-09-01	1	PR						3	1	0	2	171	66	171	66	5.54	4.64	0.75	0.14	0	0.01	130	232	4.96	2.81	1.59	0.45	0.09	0.02	119	307	3.45	69	105.2	70.2	39.6	30.6	4.7	64	115.5	76.4
698625	Male	44	Left tongue	2355030	20	1	1	2024-02-01	1	CR	1					3	1	0	0	167	46	167	45	6.76	3.5	0.85	0.85	0.39	0.04	126	271	1.45	0.21	0.77	0.32	0.11	0.04	117	239	4.52	65	123.1	66.3	36.9	29.4	2.76	63	128.1	67.3
699349	Male	56	Right gingiva	2358496	0	0	0	2023-09-01	1	SD						0	0	0	0	172	66	172	65	10.45	6.7	2.71	0.97	0.03	0.04	139	403	9.85	7.5	2	0.28	0.04	0.03	115	313	3.26	78	94.5	65.4	36.8	28.6	5.46	82	89.8	57
562559	Male	53	Left tongue	2100466	0	1	0	2021-01-01	1	PR						0	0	0	0	168	68	168	63	5.7	2.78	1.82	0.78	0.28	0.04	134	388	5.41	3.35	1.14	0.52	0.34	0.06	116	327	3.89	73	97.4	69.4	41.7	27.7	3.67	86	88.4	74.8
591421	Male	54	Right tongue	2144428	0	1	1	2022-04-01	1	PR					2	1	2	0	1	176	78	176	65	7.29	5.47	0.88	0.87	0.05	0.02	96	363	2.99	1.74	0.78	0.42	0.03	0.02	81	173	5.92	99	74.1	79.6	36.6	43	4.79	63	114.7	81.1
628518	Female	40	Left tongue	2221755	10	1	0	2024-03-01	1	PR					1	0	1	0	1	155	40	155	35	10.69	9.21	0.72	0.59	0.14	0.03	80	431	5.53	4.45	0.74	0.18	0.13	0.03	110	433	4.73	58	105.2	65.5	31.6	33.9	5.59	45	120.4	81
671025	Female	56	Right buccal mucosa	2313190	0	1	0	2023-03-01	1	PD						0	2	0	0	155	50	155	45	7.4	4.02	2.39	0.49	0.19	0.02	129	436	7.55	5.95	1.09	0.47	0.02	0.02	83	334	4.96	50	111.8	76.5	41.7	34.8	2.28	45	132.2	66.7
709328	Male	74	Left tongue	2372903	25	0	0	2024-03-01	1	PR					2	2	1	0	1	157	46	157	47	6.24	3.85	1.82	0.22	0.31	0.04	111	187	4.3	1.52	1.99	0.63	0.12	0.04	107	185	3.85	60	121.1	68.5	39	29.5	3.88	67	106	62.5
621035	Male	47	Left buccal mucosa	2220168	10	1	0	2022-07-01	1	CR						2	1	0	1	169	76	169	76	6.74	3.32	0.78	0.57	0.04	0.02	112	120	2.28	1.38	0.61	0.24	0.04	0.01	120	142	3.35	61	122.8	69.7	37.2	32.5	3.89	61	113	70.5
281762	Female	62	Tonsil	2353597	0	1	1	2023-08-01	1	CR					1	4	1	0	0	164	57	164	56	3.3	2.14	0.79	0.31	0.04	0.02	124	150	4.49	3.04	1	0.34	0.06	0.05	127	219	4.55	65	84.6	64	39.4	24.6	8.29	66	83.7	73.7
538464	Male	53	Right tongue	2235233	15	1	0	2021-05-01	1	PR						0	0	0	1	171	75	171	75	5.06	2.15	1.33	0.38	0.11	0.04	160	300	5.12	3.16	1.4	0.48	0.04	0.04	142	265	7.09	98	69	64.1	43.2	20.9	4.93	76	92.8	66.5
[truncated: 5 more columns]

## Sheet: Sheet2
1	TPCE

## Sheet: Sheet3
Progression-free survival (%)				Overall survival (%)
PFS	HALP			OS	Location
	< 23.74	1			Tongue	1
	≥ 23.74	2			Gingiva	2
					Buccal mucosa	3
	Log-rank P = 0.006				Other	4
					Log-rank P = 0.050
PFS	疗效
	CR	1
	PR	2		OS	SII
	SD	3			Decrease	1
	PD	4			Increase	2
	Log-rank P < 0.001				Log-rank P = 0.042
				OS	疗效
					CR	1
					PR	2
					SD	3
					PD	4
					Log-rank P = 0.060
